# Supplementary material for: Analysis of Psychosomatic Disorders According to Age and Sex in a Rural Area: A Population-Based Study
Source: J Pers Med. 2022 Oct 18;12(10):1730. doi: 10.3390/jpm12101730 (PMC9605088; doi:10.3390/jpm12101730)
Supplement: Supplementary file 1 [file jpm-12-01730-s001.zip]

Archive with 1 entries (1 files):
- jpm-1960079-supplementary.pdf
